# Supplementary material for: Opioid Prescriptions in Chronic Pain Rehabilitation. A Prospective Study on the Prevalence and Association between Individual Patient Characteristics and Opioids
Source: J Clin Med. 2021 May 14;10(10):2130. doi: 10.3390/jcm10102130 (PMC8155870; doi:10.3390/jcm10102130)
Supplement: Supplementary file 1 [file jcm-10-02130-s001.zip]

Archive with 1 entries (1 files):
- jcm-1188292-proofed-supplementary.pdf
